# Supplementary material for: Design of DNA Intercalators Based on 4-Carboranyl-1,8-Naphthalimides: Investigation of Their DNA-Binding Ability and Anticancer Activity
Source: Int J Mol Sci. 2022 Apr 21;23(9):4598. doi: 10.3390/ijms23094598 (PMC9101373; doi:10.3390/ijms23094598)
Supplement: Supplementary file 1 [file ijms-23-04598-s001.zip]

Archive with 1 entries (1 files):
- ijms-1674820-supplementary.pdf
